# Supplementary material for: Optimizing Valerianella locusta L. Growth and Metabolism by Combining Red and Blue LED Light: Insights into Plant Physiology, Biochemistry, and Nutraceutical Value
Source: Plants (Basel). 2025 Jun 19;14(12):1887. doi: 10.3390/plants14121887 (PMC12197136; doi:10.3390/plants14121887)
Supplement: Supplementary file 1 [file plants-14-01887-s001.zip]

Archive with 2 entries (2 files):
- plants-3635367-supplementary.xlsx
- Supplementary figure 1.tiff
