# Supplementary material for: Optimizing Valerianella locusta L. Growth and Metabolism by Combining Red and Blue LED Light: Insights into Plant Physiology, Biochemistry, and Nutraceutical Value
Source: Plants (Basel). 2025 Jun 19;14(12):1887. doi: 10.3390/plants14121887 (PMC12197136; doi:10.3390/plants14121887)
Supplement: Supplementary file 1 [file plants-14-01887-s001.zip › plants-3635367-supplementary.xlsx]

## Sheet: SupTable1
Compound name	log2(FC) LED vs Control	p value
bergenin	2.8016	3.0552e-18
(E)-6-((7-acetamido-1,2,3-trimethoxy-9-oxo-5,6,7,9-tetrahydrobenzo[a]heptalen-10-yl)amino)-N-(3,4,5,6-tetrahydro-2H-cyclopenta[d]thiazol-2-ylidene)hexanamide	1.1421	3.1273e-15
irigenin	-2.3755	1.2957e-13
Protopseudohypericin	1.9932	9.7981e-13
(Z)-ethyl 2-(2-((2-((7-acetamido-1,2,3-trimethoxy-9-oxo-5,6,7,9-tetrahydrobenzo[a]heptalen-10-yl)amino)acetyl)imino)-2,3-dihydrothiazol-4-yl)acetate	-5.6887	8.8218e-12
Brusatol	1.2041	1.7011e-11
Yangonin	1.5843	8.7486e-11
6-acetyl-5-hydroxy-10-(3-methoxy-2-(4-methoxyphenethoxy)phenyl)-4-methyl-9,10-dihydropyrano[2,3-f]chromene-2,8-dione	-1.4973	1.2816e-10
(S)-2-(((S)-7-acetamido-1,2,3-trimethoxy-9-oxo-5,6,7,9-tetrahydrobenzo[a]heptalen-10-yl)amino)-4-(methylthio)-N-(2-(2-oxopyrrolidin-1-yl)ethyl)butanamide	1.6993	1.3867e-10
2-((3-(3,4-dihydro-2H-benzo[b][1,4]dioxepin-7-yl)-2-methyl-4-oxo-4H-chromen-7-yl)oxy)-2-oxoethanaminium bromide	-1.4342	1.5149e-10
Malvidin	1.1569	1.8143e-10
Secoisolariciresinol Diglucoside	2.3648	3.4932e-10
haematein	-1.5714	3.5867e-10
(S)-N-((R)-1-((2-amino-2-oxoethyl)amino)-4-methyl-1-oxopentan-2-yl)-1-(2-((3-(2,3-dihydrobenzo[b][1,4]dioxin-6-yl)-2-methyl-4-oxo-4H-chromen-7-yl)oxy)acetyl)pyrrolidine-2-carboxamide	1.8385	4.3513e-10
3-(4-chlorophenyl)-5-hydroxy-10-(5-methylfuran-2-yl)-9,10-dihydropyrano[2,3-f]chromene-4,8-dione	-2.8186	7.4632e-10
5-hydroxy-3-(4-hydroxyphenyl)-10-(2,3,4-trifluorophenyl)-9,10-dihydropyrano[2,3-f]chromene-4,8-dione	-2.5672	1.1326e-09
Angelicin	-1.0388	1.1834e-09
Demethoxyyangonin	-1.4886	1.5823e-09
(2S,3R)-2-(((S)-7-acetamido-1,2,3-trimethoxy-9-oxo-5,6,7,9-tetrahydrobenzo[a]heptalen-10-yl)amino)-N-(3-methoxypropyl)-3-methyl-N-(((1S,9aR)-octahydro-1H-quinolizin-1-yl)methyl)pentanamide	-1.165	1.8008e-09
4H-chromen-4-one	1.5394	3.634e-09
liquiritin	-2.4414	6.1264e-09
4-methoxy-9H-xanthen-9-one	1.2859	1.0356e-08
Gaultherin	1.2989	1.1301e-08
2-methylanthra-9,10-quinone	-1.6032	1.4526e-08
10-methylacridone	-2.5997	1.9488e-08
Kaempferol	2.0504	3.2898e-08
veratroylzygadenine	-1.922	3.5965e-08
Salicyclic acid	-1.7884	4.0133e-08
8,9-epoxy-3,10-diisobutyryloxythymol	1.0494	4.3373e-08
6-o-(4-hydroxybenzoyl)-6-epiaucubin	1.249	4.5166e-08
Tetrahydrocoptisine	1.7653	5.1649e-08
2-hydroxy-1,2,3-propanetricarboxylic acid	1.2455	5.7824e-08
Isosakuranin	1.2293	7.8723e-08
methyl 3-(6-((6,7-dimethoxy-1-(3,4,5-trimethoxyphenyl)-3,4-dihydroisoquinolin-2(1H)-yl)methyl)-3-hydroxy-4-oxo-4H-pyran-2-yl)-3-(quinolin-4-yl)propanoate	1.5387	9.8379e-08
8-hydroxy-6,7-dimethoxy-2H-chromen-2-one	1.409	1.1215e-07
9,13-epoxy-3,15,16,18-labdanetetrol	-1.2168	1.3344e-07
1,3,5-Tricaffeoylquinic acid	-1.6589	1.5694e-07
Demethyleneberberine	1.8348	1.6143e-07
4-((methylamino)methyl)quinolin-2(1H)-one	-1.3998	2.059e-07
(S)-3-(4-fluorophenyl)-4-oxo-4H-chromen-7-yl 2-(6-((tert-butoxycarbonyl)amino)hexanamido)-3-phenylpropanoate	1.8534	2.1763e-07
Lotusine	2.7548	2.8485e-07
Lancerin	-2.984	3.3269e-07
Lycopene	-1.3555	3.4808e-07
(3R,4S,5R,6R)-5-hydroxy-6-((4-hydroxy-3-(4-hydroxy-3-(3-methylbut-2-en-1-yl)benzamido)-8-methyl-2-oxo-2H-chromen-7-yl)oxy)-3-methoxy-2,2-dimethyltetrahydro-2H-pyran-4-yl carbamate	2.0543	5.1631e-07
Aconine	1.5448	5.8056e-07
(2aS,6aS,8aS)-10-(4-acetamido-3-methylbutyl)-6a,8a,9-trimethyl-2,2a,3,4,5,6,6a,6b,7,8,8a,8b,11a,12,12a,12b-hexadecahydro-1H-naphtho[2',1':4,5]indeno[2,1-b]furan-4-yl acetate	1.6294	6.0168e-07
(R,Z)-2-(2-((2-(2,3-dimethoxybenzylidene)-3-oxo-2,3-dihydrobenzofuran-6-yl)oxy)acetamido)-4-(methylthio)butanoic acid	-1.3926	6.2486e-07
senegenin	1.6181	6.924e-07
(Z)-2-((Z)-1-(hydroxyimino)ethyl)-6,6-dimethylbicyclo[3.1.0]hexan-3-one oxime	-1.0826	7.0627e-07
Geniposide	-1.3463	7.1057e-07
2-hydroxy-1-isopentyl-4-methyl-1H-imidazol-5(4H)-one	2.8821	7.707e-07
Ganoderic Acid B	-2.4975	8.5075e-07
2-(2-(2,5-dioxohexahydroimidazo[4,5-d]imidazol-1(2H)-yl)acetamido)acetic acid	-1.0778	1.0781e-06
4-hydroxy-1'-methylspiro[benzo[e][1,3]oxazine-2,3'-indolin]-2'-one	-1.0059	1.1576e-06
Rutaecarpine	-1.1995	1.2784e-06
Complanatoside A	-1.2587	1.4652e-06
Levodopa	-1.8431	1.5275e-06
3-(2-fluorophenyl)-10-(2-hydroxy-6-methoxyquinolin-3-yl)-9,10-dihydropyrano[2,3-f]chromene-4,8-dione	-1.2514	1.7286e-06
5,7-dihydroxy-2-(2-hydroxyphenyl)-3-(((2R,3S,4R,5R,6S)-3,4,5-trihydroxy-6-((((2R,3S,4S,5S,6S)-3,4,5-trihydroxy-6-methyltetrahydro-2H-pyran-2-yl)oxy)methyl)tetrahydro-2H-pyran-2-yl)oxy)-4H-chromen-4-on e	1.5877	1.7389e-06
Benzoylgomisin O	3.3999	1.7576e-06
5-O-methylvisammioside	1.2236	1.7845e-06
Garcinone C	-1.2585	2.1963e-06
1-Cinnamoylpyrrolidine	-2.7404	2.208e-06
ellipticine	1.7265	2.3038e-06
heptadecanoic acid	3.0053	2.4863e-06
betaine	-1.6299	2.4884e-06
Seneciphylline	1.1168	2.5745e-06
2-(3,4-dihydroxyphenyl)-5-hydroxy-10-isopropyl-9,10-dihydropyrano[2,3-f]chromene-4,8-dione	1.667	2.6002e-06
lecanoric acid	1.4255	2.6544e-06
rosmarinic acid	2.5345	3.2542e-06
Bufotalin	1.1949	3.4151e-06
Eupalinilide D	-1.0715	3.6956e-06
(1S,2R,9R,10S,12S)-12-hydroxy-7,15-diazatetracyclo[7.7.1.0^{2,7}.0^{10,15}]heptadecan-6-one	4.8947	4.5724e-06
5,8-dimethoxyquinoline-2-carbaldehyde	-2.2817	4.8202e-06
9-(benzo[d][1,3]dioxol-5-yl)-6,7-dimethoxy-1-oxo-1,3-dihydronaphtho[2,3-c]furan-4-yl acetate	3.3549	4.8546e-06
3-O-Caffeoylquinic acid methyl ester	1.8422	4.9576e-06
7,8-dimethoxy-benzo[d][1,2]oxazin-1-one	2.2233	5.3503e-06
Poncirin	-1.1909	5.7413e-06
kinetin riboside	1.1718	6.7049e-06
Sinapine	1.8931	8.2103e-06
2-((13-allyl-8-oxo-8H-benzo[c]indolo[3,2,1-ij][1,5]naphthyridin-12-yl)oxy)-N-cyclopropylacetamide	-1.3568	8.3499e-06
2-(5-methoxy-4,8,8-trimethyl-2-oxo-2,8,9,10-tetrahydropyrano[2,3-f]chromen-3-yl)-N-(pyridin-2-yl)acetamide	1.0105	8.7625e-06
Berberine Sulfate	-1.2091	8.9103e-06
6-methyl-2-(4-methyl-3-cyclohexen-1-yl)-5-hepten-2-ol	-1.2151	8.9934e-06
Scopoletin	3.5722	1.1476e-05
pentadecanoic acid	-1.404	1.1494e-05
diosmin	-3.0479	1.2322e-05
1-(2-(1H-indol-3-yl)ethyl)thiourea	1.9944	1.3284e-05
Harpagide	1.3239	1.4618e-05
6-Shogaol	3.2291	1.4689e-05
Scopolamine butylbromide	1.7045	1.5177e-05
Usaramine	1.6144	1.5275e-05
(1R,5S)-3-((3-benzyl-7-hydroxy-4-methyl-2-oxo-2H-chromen-8-yl)methyl)-3,4,5,6-tetrahydro-1H-1,5-methanopyrido[1,2-a][1,5]diazocin-8(2H)-one	-1.2608	1.5548e-05
Crotonoside	-1.2309	1.5695e-05
Gigantol	1.4697	1.8235e-05
(1S,5S)-N-(1-(3,4-dimethoxyphenyl)-2-methylpropyl)-8-oxo-4,5,6,8-tetrahydro-1H-1,5-methanopyrido[1,2-a][1,5]diazocine-3(2H)-carboxamide	1.4328	1.8244e-05
Kaempferol-4'-glucoside	4.0388	1.8419e-05
Eriosematin	3.2731	1.9513e-05
Nordihydroguaiaretic acid	1.1591	1.9657e-05
Methyleugenol	-1.2644	2.0875e-05
3-(3,4-dimethoxyphenyl)-5-hydroxy-10-(3-oxo-3,5,6,7-tetrahydropyrido[3,2,1-ij]quinolin-2-yl)-9,10-dihydropyrano[2,3-f]chromene-4,8-dione	-1.0988	2.508e-05
Diosmetin	-1.29	2.6378e-05
methyl 3-(6-((4-formylpiperazin-1-yl)methyl)-3-hydroxy-4-oxo-4H-pyran-2-yl)-3-(4-((1-methyl-1H-imidazol-2-yl)methoxy)phenyl)propanoate	1.4893	2.7911e-05
(Z)-2-(4-(methoxycarbonyl)benzylidene)-7-(morpholino-4-iummethyl)-3-oxo-2,3-dihydrobenzofuran-6-olate	-1.2124	2.957e-05
7-(4-hydroxyphenyl)-2,2,10,10-tetramethyl-11,12-dihydro-2H-dipyrano[2,3-f:2',3'-h]chromen-8(10H)-one	-1.3165	3.0896e-05
Notoginsenoside R1	-1.0309	3.1525e-05
4-(sec-butoxy)benzoic acid	-1.1624	3.1732e-05
3-(3,5-dimethyl-7-oxo-7H-furo[3,2-g]chromen-6-yl)-N-(2-fluorophenyl)propanamide	1.4891	3.3041e-05
Orientin 2''-O-p-trans-coumarate	1.8279	3.5022e-05
Tetrandrine	2.5964	3.5023e-05
8-Prenylnaringenin	2.0749	3.7224e-05
PiperlotineC	1.2879	3.8512e-05
Geniposidic acid	-1.4737	3.9038e-05
10'-(3-methoxy-4-((1-methyl-1H-imidazol-2-yl)methoxy)phenyl)-9',10'-dihydro-3'H-spiro[cyclohexane-1,2'-pyrano[2,3-f]chromene]-4',8'-dione	1.549	4.2258e-05
(S)-2-(3,4-dimethoxyphenyl)-5-hydroxy-7-(((2S,3R,4S,5S,6R)-3,4,5-trihydroxy-6-((((2R,3R,4R,5R,6S)-3,4,5-trihydroxy-6-methyltetrahydro-2H-pyran-2-yl)oxy)methyl)tetrahydro-2H-pyran-2-yl)oxy)chroman-4-on e	1.39	4.3204e-05
(2S,3S,4S,5R,6S)-3,4,5-trihydroxy-6-[(5-hydroxy-4-oxo-2-phenylchromen-7-yl)oxy]oxane-2-carboxylic acid	1.7832	4.4328e-05
10-deacetylbaccatin III	-1.0804	4.5758e-05
8-methoxy-1',3'-dimethyl-2-phenyl-1'H-spiro[chroman-3,5'-pyrimidine]-2',4',6'(3'H)-trione	1.0302	4.8407e-05
Pseudoginsenoside F11	-1.0904	5.5327e-05
(2R,3R)-5,7-dihydroxy-2-(3,4,5-trihydroxyphenyl)-3,4-dihydro-2H-chromen-3-yl 3,4,5-trihydroxybenzoate	1.0837	5.7009e-05
4-((9S,10R,17S)-10-((E)-(decylimino)methyl)-3-(((2R,4S,5S,6R)-4,5-dihydroxy-6-methyltetrahydro-2H-pyran-2-yl)oxy)-5,14-dihydroxy-13-methylhexadecahydro-1H-cyclopenta[a]phenanthren-17-yl)furan-2(5H)-one	-1.8885	5.9298e-05
Epimedoside A	-1.4069	6.092e-05
Licoflavone A	1.4432	6.1149e-05
Sciadopitysin	3.2812	6.1819e-05
(S)-3-(2,3-dihydrobenzo[b][1,4]dioxin-6-yl)-4-oxo-2-(trifluoromethyl)-4H-chromen-7-yl 2-(((benzyloxy)carbonyl)amino)-3-phenylpropanoate	1.8216	6.722e-05
2-Acetylacteoside	-1.3584	6.7474e-05
2-[1-(4-hydroxyphenyl)-2-propenyl]-5-methoxy-2,5-cyclohexadiene-1,4-dione	1.1532	6.9046e-05
Loureirin B	1.8289	7.1851e-05
phebalosin	1.5809	7.5983e-05
(7S,9E,11S,12R,13S,14S,15S,16R,17S,18S,19E,21Z)-13-(acetyloxy)-15,17-dihydroxy-11-methoxy-3,7,12,14,16,18,22-heptamethyl-6,23,27,29-tetraoxo-26-(pyrrolidin-1-yl)-8,30-dioxa-24-azatetracyclo[23.3.1.1^{4,7}.0^{5,28}]triaconta-1,3,5(28),9,19,21,25-heptae...	-1.4459	7.8092e-05
2-((7-acetamido-1,2,3-trimethoxy-9-oxo-5,6,7,9-tetrahydrobenzo[a]heptalen-10-yl)amino)-N-(3-isopropyl-1H-1,2,4-triazol-5-yl)-4-(methylthio)butanamide	1.9907	7.8597e-05
(S)-2-(((S)-7-acetamido-1,2,3-trimethoxy-9-oxo-5,6,7,9-tetrahydrobenzo[a]heptalen-10-yl)amino)-N-(4-methoxyphenyl)propanamide	1.9089	8.3768e-05
methyl 3-(4-hydroxy-6-methyl-2-oxo-2H-pyran-3-yl)-3-phenylpropanoate	-1.1004	8.8751e-05
(2R,3R,4S,5R)-2-(6-((E)-4-hydroxy-3-methylbut-2-enylamino)-9H-purin-9-yl)-5-(hydroxymethyl)tetrahydrofuran-3,4-diol	1.0516	9.0314e-05
Dihydromethysticin	1.7429	9.4589e-05
Bornyl acetate	-2.2051	9.7957e-05
2-(9-bromo-4-methoxy-6-methyl-5,6,7,8-tetrahydro-[1,3]dioxolo[4,5-g]isoquinolin-5-yl)-1-(3-methoxy-phenyl)-ethanone	-1.2731	0.00010226
Liquiritigenin	-1.5222	0.00010304
2-((7-acetamido-1,2,3-trimethoxy-9-oxo-5,6,7,9-tetrahydrobenzo[a]heptalen-10-yl)amino)-N-(furan-2-ylmethyl)-3-methylbutanamide	2.2209	0.00010857
4-(3,7-dioxo-2-(propan-2-ylidene)-3,7,8,9-tetrahydro-2H-furo[2,3-f]chromen-9-yl)-2,6-dimethoxyphenyl acetate	1.2567	0.00011105
cyclododecanol	2.455	0.00011563
(Z)-2-(3-hydroxy-4-methoxybenzylidene)-9-(quinolin-4-yl)-8,9-dihydro-2H-furo[2,3-f]chromene-3,7-dione	-1.3368	0.00011725
(S)-4-(((1R,2S,3S,4R,5S)-5-amino-2-(((2S,3R,4S,5S,6R)-4-amino-3,5-dihydroxy-6-(hydroxymethyl)tetrahydro-2H-pyran-2-yl)oxy)-4-(((2R,3R,4S,5S,6R)-6-(ammoniomethyl)-3,4,5-trihydroxytetrahydro-2H-pyran-2-yl)oxy)-3-hydroxycyclohexyl)amino)-3-hydroxy-4-oxob...	-1.3253	0.0001177
Ochnaflavone 4'-methyl ether	-2.0114	0.00012401
anthothecol	1.061	0.00012867
(S)-3-amino-4-(((S)-1-methoxy-1-oxo-3-phenylpropan-2-yl)amino)-4-oxobutanoic acid	1.6788	0.00013486
20(R)-Ginsenoside Rg2	1.9439	0.00013865
Arctiin	1.8289	0.00014063
(2S,3S,4R,5R,6S)-2-(((2aR,4S,5aS,7S,11aR,12aS)-4-hydroxy-2a,5a,8,8-tetramethyl-3-((2R,5S)-2-methyl-5-(2-(((2S,3S,4S,5R,6S)-3,4,5-trihydroxy-6-(hydroxymethyl)tetrahydro-2H-pyran-2-yl)oxy)propan-2-yl)tetrahydrofuran-2-yl)-9-(((3R,4S,5R)-3,4,5-trihydroxytetrahydro-2H-pyran-2-yl)oxy)hexadecahydrocyclopenta[a]cyclopropa[e]phenanthren-7-yl)oxy)-6-(hydroxymethyl)tetrahydro-2H-pyran-3,4,5-triol	2.7136	0.00014342
(R)-3-benzyl-4,8-dimethyl-2-oxo-2H-chromen-7-yl 2-(((benzyloxy)carbonyl)amino)-3-(1H-indol-3-yl)propanoate	1.615	0.00014708
Icariside I	1.2342	0.00015976
Ethyl caffeate	-1.2512	0.00016527
arborinine	-3.1514	0.00017184
kuwanon G	-2.055	0.00017817
Engeletin	1.4022	0.00018883
5-(1,2-dithiolan-3-yl)pentanoic acid	-1.1879	0.0002004
Dendrobine	1.2607	0.00020066
n-methyl-2,4-dihydroxy-3-phenylquinoline	-1.1711	0.00020972
1-(pyrimidin-2-yl)pyrrolidine-2-carboxylic acid	-2.2447	0.00021358
1,4-dihydroxyanthraquinone	1.2616	0.00025178
Hesperetin	1.3957	0.00025344
brucine	1.3206	0.00027503
Piperlotine A	-1.1622	0.00028037
Theophylline	1.1693	0.00028063
2-amino-3-(5-hydroxy-1H-indol-3-yl)propanoic acid	-1.0649	0.00032472
Myricitrin	-1.0657	0.00032511
3-(3,4-dimethoxyphenyl)-5-hydroxy-10-(3-isopropoxy-4-methoxyphenyl)-9,10-dihydropyrano[2,3-f]chromene-4,8-dione	1.3603	0.00035739
Coniferyl alcohol	1.347	0.00035846
Ginsenoside Rg1	-1.0262	0.00035959
Auraptene	-1.03	0.00036139
Parishin C	1.6118	0.00037307
Magnoflorine	1.0671	0.00038907
Triptolide	1.0241	0.00041905
L-Cystine	-1.5821	0.00049241
Coumarin	1.2291	0.00051087
amygdalin	-1.4206	0.00054289
Yadanzioside A	-2.0382	0.00060762
Acaciin	-1.302	0.00070529
Naringin dihydrochalcone	3.0919	0.00074317
khellin	3.0855	0.00076276
Schisandrin C	-1.209	0.00076283
thiamine	-2.2916	0.00081429
dimethyl 3,3'-(2,5-dihydroxy-3,6-dioxocyclohexa-1,4-diene-1,4-diyl)bis(3-(3-methoxy-4-(2-methoxy-2-oxoethoxy)phenyl)propanoate)	1.097	0.00082289
elegantissine	1.3215	0.00084082
4-oxo-4-(((3R,5aS,6R,8aS,9R,10S,12R,12aR)-3,6,9-trimethyldecahydro-3H-3,12-epoxy[1,2]dioxepino[4,3-i]isochromen-10-yl)oxy)butanoic acid	1.8407	0.00085232
Baohuoside I	2.6387	0.00094281
[(2R,3R,4S,5R,6S)-3,4,5-tris(acetyloxy)-6-[(5,8-dihydroxy-1,4-dioxo-3-{[(2S,3R,4S,5R,6R)-3,4,5-tris(acetyloxy)-6-[(acetyloxy)methyl]oxan-2-yl]oxy}-1,4-dihydronaphthalen-2-yl)oxy]oxan-2-yl]methyl acetate	-1.0107	0.00094609
Tenuifoliside B	1.115	0.0011377
Dihydrokawain	1.8803	0.0011408
2,6-dihydroxy-3-(2-methoxyphenyl)-5-(2-methyl-2,3,4,9-tetrahydro-1H-pyrido[3,4-b]indol-1-yl)pyrimidin-4(3H)-one	-1.1769	0.0012089
Fraxin	1.2817	0.0012827
Catalpol	-2.6617	0.0015229
1-(9-hydroxy-2-isobutyl-10-(3-(pyridin-3-ylmethoxy)phenyl)pyrrolo[3',4':6,7]azepino[4,3,2-cd]indol-8(2H,7H,10H)-yl)ethanone	2.5599	0.0016543
Bruceantin	2.9012	0.0018921
Oroxin B	-1.8438	0.001969
4,5,8,12-diepoxy-1(10),7,11-germacratrien-15,6-olide	-1.0623	0.0019763
3-(benzo[d][1,3]dioxol-5-yl)-6-ethyl-2-methyl-4-oxo-4H-chromen-7-yl acetate	1.0715	0.0021598
Dehydrocorydaline nitrate	-1.0613	0.0023061
Tenuifoliside A	-1.2732	0.0026499
Catharanthine hemitartrate	3.119	0.0026515
Ganoderic acid D2	2.0447	0.0026965
20-deoxyingenol	1.0888	0.0027436
(2R)-6-methylpiperidine-2-carboxylic acid	-1.214	0.0028667
(2S)-4-amino-2-((2R)-2-((2S)-1-(2-(2-aminoacetamido)-4-methylpentanoyl)pyrrolidine-2-carboxamido)-3-mercaptopropanamido)-4-oxobutanoic (tert-butyl carbonic) anhydride	-1.5101	0.0030443
12-(3,4-diethoxyphenyl)-2,3-diethoxy-10-(prop-2-yn-1-yloxy)-5,6-dihydroindolo[2,1-a]isoquinoline	1.6815	0.003531
BETA-Febrifugine	-1.442	0.0036267
p-methoxycinnamic acid ethyl ester	1.2735	0.0036418
Beta-Asarone	2.0721	0.0036974
Pseudolaric Acid A-O-beta-D-glucopyranoside	2.4055	0.0037013
mollugin	-1.77	0.0037233
Lycorine hydrochloride	-1.2669	0.0039392
1-Monomyristin	1.8576	0.0039479
4-(4-methoxyphenyl)-2-oxo-2H-chromen-7-yl 2-(4-methylphenylsulfonamido)-2-phenylacetate	-1.0135	0.0040365
N6-benzyl-7H-purine-2,6-diamine	1.5256	0.0042181
(S)-3-(4-(2-(2-(hydroxymethyl)pyrrolidin-1-yl)-2-oxoethoxy)phenyl)-8-methoxy-2H-chromen-2-one	2.1028	0.0046626
Forsythoside E	-1.6669	0.0048404
N-((2S,3R,4R,5S,6R)-4,5-dihydroxy-6-(hydroxymethyl)-2-((2-methyl-4-oxo-3-phenyl-4H-chromen-7-yl)oxy)tetrahydro-2H-pyran-3-yl)acetamide	1.6611	0.0051426
Glomeratose A	2.6308	0.0052198
Ganoderic Acid F	-1.3073	0.0052928
methyl 2-((4-methyl-2-oxo-2H-chromen-7-yl)oxy)propanoate	-1.2436	0.0053237
biotin	1.1492	0.0060098
Atractylenolide II	1.8273	0.0063237
(R)-4-aminoisoxazolidin-3-one	-1.6098	0.0068681
1-(2-hydroxy-3-methyl)-butyl-hydrocotarnine	-1.82	0.007035
n-methylflindersine	1.2146	0.0070705
Melibiose	1.3911	0.0083524
Palmatrubine	2.6977	0.0084803
Dehydroevodiamine	1.0263	0.008501
Emetine Dihydrochloride	-1.6107	0.0086939
(7S,9E,11S,12R,13S,14S,15S,16R,17S,18S,19E,21Z)-13-(acetyloxy)-15,17-dihydroxy-11-methoxy-26-[(4-methoxyphenyl)amino]-3,7,12,14,16,18,22-heptamethyl-6,23,27,29-tetraoxo-8,30-dioxa-24-azatetracyclo[23.3.1.1^{4,7}.0^{5,28}]triaconta-1,3,5(28),9,19,21,25...	-1.001	0.0094511
2-Phenylethyl b-D-glucopyranoside	-1.4307	0.010555
Hordenine	-1.321	0.010932
valtrate	1.0781	0.010933
cimifugin, (s)-form, 1''-o-beta-d-glucopyranoside	1.5987	0.01146
(Z)-9-(3-hydroxyphenyl)-2-(2-methoxybenzylidene)-8,9-dihydro-2H-furo[2,3-f]chromene-3,7-dione	-1.0834	0.012642
2-(3,4-dihydroxyphenyl)-5-hydroxy-10-(pyridin-4-yl)-9,10-dihydropyrano[2,3-f]chromene-4,8-dione	-1.1236	0.012775
Acetylcimigenol arabinoside	1.1688	0.013114
(7S,9E,11S,12R,13R,14S,15S,19S,20S,21E,23Z,32R)-2-hydroxy-11-methoxy-3,7,12,14,17,17,20,24,32-nonamethyl-6,25,29,31-tetraoxo-28-(pyrrolidin-1-yl)-8,16,18,33-tetraoxa-26-azapentacyclo[25.3.1.1^{4,7}.1^{15,19}.0^{5,30}]tritriaconta-1,3,5(30),9,21,23,27-...	-1.0543	0.013243
anisodine	1.0094	0.014194
(Z)-9-isobutyl-2-(3,4,5-trimethoxybenzylidene)-8,9-dihydro-2H-furo[2,3-f]chromene-3,7-dione	-1.0053	0.014214
Schisandrone	1.8095	0.014796
10-(2-(2-(2,3-dihydrobenzofuran-5-yl)ethoxy)phenyl)-3-(3,4-dimethoxyphenyl)-5-hydroxy-9,10-dihydropyrano[2,3-f]chromene-4,8-dione	-1.2176	0.015416
Pseudolaric acid B-O-beta-D-glucopyranoside	1.0131	0.016675
6,7-dimethoxy-1-phenyl-3,4-dihydro-isoquinoline	3.0119	0.01683
6,7-dimethoxy-quinazoline-2,4-diol	1.1302	0.017259
Ajugol	1.0202	0.018863
Kuwanon H	1.2541	0.019206
6,7-Dihydroxycoumarin;esculetin	1.423	0.020457
(Z)-7-((butyl(methyl)ammonio)methyl)-2-(2,5-dimethoxybenzylidene)-3-oxo-2,3-dihydrobenzofuran-6-olate	1.4298	0.024291
gomisin C	-1.2182	0.030159
7-(((2R,3S,4R,5R,6S)-4,5-dihydroxy-6-(hydroxymethyl)-3-(((2S,3R,4R,5R,6S)-3,4,5-trihydroxy-6-methyltetrahydro-2H-pyran-2-yl)oxy)tetrahydro-2H-pyran-2-yl)oxy)-5-hydroxy-2-(4-hydroxyphenyl)-4H-chromen-4 -one hydrate	1.2909	0.031847
6''-O-Acetylglycitin	1.0397	0.032328
Octyl gallate	1.1762	0.034484
aloperine	-1.2032	0.035313
3-(6-methoxy-3,4-dihydro-1H-pyrido[3,4-b]indol-2(9H)-yl)-1-methylpyrrolidine-2,5-dione	-1.0005	0.035663
Aldehydoisoophiopogonanone A, 6-	-1.0527	0.044004
(7S,9E,11S,12R,13S,14S,15S,16R,17S,18S,19E,21Z)-26-[benzyl(methyl)amino]-2,15,17-trihydroxy-11-methoxy-3,7,12,14,16,18,22-heptamethyl-6,23,27,29-tetraoxo-8,30-dioxa-24-azatetracyclo[23.3.1.1^{4,7}.0^{5,28}]triaconta-1,3,5(28),9,19,21,25-heptaen-13-yl ...	-1.0788	0.046199
(Z)-2-benzylidene-9-(quinolin-4-yl)-8,9-dihydro-2H-furo[2,3-f]chromene-3,7-dione	-1.2285	0.048814
